# Supplementary material for: A systematic assessment of the association between frequently prescribed medicines and the risk of common cancers: a series of nested case-control studies
Source: BMC Med. 2021 Jan 26;19:22. doi: 10.1186/s12916-020-01891-5 (PMC7836181; doi:10.1186/s12916-020-01891-5)
Supplement: Supplementary file 2 — Additional file 2. Sample clinical or epidemiological references for identified signals. [file 12916_2020_1891_MOESM2_ESM.xls]

## Sheet: decreased risk
cancer	medicine	Known association	Possible unmeasured or residual confounding/reverse casuality	Local	Vitamins/minerals	OTC	Sample preclinical or epidemiological publications
Breast	CARBAMAZEPINE (SYSTEMIC)						PMID: 16965676
Breast	IRON (SYSTEMIC)				x	x	doi: 10.1186/s12885-019-5642-0
Breast	PREDNISOLONE (SYSTEMIC)						doi: 10.1186/bcr3106
Breast	TRAZODONE (SYSTEMIC)						doi: 10.1038/sj.bjc.6603017
Breast	TRIMETHOPRIM (SYSTEMIC)						doi: 10.1158/1055-9965
Lung	BENZALKONIUM (LOCAL)			x		x
Lung	DIMETICONE (LOCAL)			x		x
Lung	FLUOCINOLONE (LOCAL)			x
Lung	LEVODOPA (SYSTEMIC)		x (Parkinson's)				doi: 10.1186/s40035-015-0043-z
Lung	NITROFURANTOIN (SYSTEMIC)						doi: 10.3390/cancers11081174
Lung	PROGESTOGEN (CONTRACEPTIVE) (SYSTEMIC)						doi: 10.7314/apjcp.2014.15.3.1205
Lung	RISPERIDONE (SYSTEMIC)						doi: 10.1016/j.mehy.2012.03.026
Colorectal	DICLOFENAC (SYSTEMIC)	x				x (pre Jan 2015)	doi: 10.3332/ecancer.2016.610
Colorectal	LACTULOSE (SYSTEMIC)					x	doi: 10.1136/gut.28.6.675
Colorectal	LEVODOPA (SYSTEMIC)		x (Parkinson's)				doi: 10.1186/s40035-015-0043-z
Colorectal	LOFEPRAMINE (SYSTEMIC)						doi: 10.1038/sj.bjc.6605911
Colorectal	MELOXICAM (SYSTEMIC)	x					doi: 10.1093/carcin/19.12.2195
Colorectal	METOCLOPRAMIDE (SYSTEMIC)
Colorectal	MISOPROSTOL (SYSTEMIC)						doi: 10.1111/j.1445-2197.1994.tb02178.x
Colorectal	NAPROXEN (SYSTEMIC)	x					doi: 10.1186/s41021-016-0033-0
Colorectal	NITROFURANTOIN (SYSTEMIC)						doi: 10.3390/cancers11081174
Colorectal	OXYBUTYNIN (SYSTEMIC)						doi: 10.2147/CLEP.S186842; doi: 10.1002/phar.1932
Colorectal	SENNA (SYSTEMIC)					x	doi: 10.1155/2009/287247
Prostate	BENZALKONIUM (LOCAL)			x		x
Prostate	BUMETANIDE (SYSTEMIC)						doi: 10.1159/000303042
Prostate	CALCIUM (SYSTEMIC)				x	x	doi: 10.3945/ajcn.114.088716
Prostate	CITALOPRAM (SYSTEMIC)						https://doi.org/10.1038/sj.pcan.4501003
Prostate	DIMETICONE (LOCAL)			x		x
Prostate	FUROSEMIDE (SYSTEMIC)
Prostate	IRON (SYSTEMIC)				x	x	doi: 10.18632/oncotarget.14977
Prostate	LACTULOSE (SYSTEMIC)					x
Prostate	LEVODOPA (SYSTEMIC)		x (Parkinson's)
Prostate	LIDOCAINE (LOCAL)			x		x
Prostate	RISPERIDONE (SYSTEMIC)						doi: 10.1016/j.canlet.2017.01.042
Prostate	SENNA (SYSTEMIC)					x	ISSN: 0974-6943
Prostate	VITAMIN D (SYSTEMIC)				x	x	doi: 10.1158/1078-0432
Bladder	IRON (SYSTEMIC)			x		x	doi: 10.1371/journal_pone.0119647
Bladder	LACTULOSE (SYSTEMIC)					x
Bladder	PANTOPRAZOLE (SYSTEMIC)						doi: 10.1158/1940-6207.CAPR-14-0347
Bladder	SOTALOL (SYSTEMIC)
Malignant melanoma	DIPYRIDAMOLE (SYSTEMIC)
Malignant melanoma	GLICLAZIDE (SYSTEMIC)						doi: 10.1634/theoncologist.2013-0177
Oesophagus	ASPIRIN HIGH DOSE (SYSTEMIC)	x				x	PMID: 24693272
Oesophagus	DIAZEPAM (SYSTEMIC)						doi: 10.1097/MD.0000000000000483
Oesophagus	ESTROGEN (HRT) (SYSTEMIC)	x					doi: 10.1177/2050640614543736
Non_Hodgkin lymphoma	PROGESTOGEN (CONTRACEPTIVE) (SYSTEMIC)	x					doi: 10.1093/aje/kwn119
Non_Hodgkin lymphoma	VITAMIN B (SYSTEMIC)				x	x	https://doi.org/10.1093/aje/kwm307
Leukaemia	CALCIUM (SYSTEMIC)				x	x
Oral (inc. head,neck & nasal)	DOXYCYCLINE (SYSTEMIC)						doi: 10.1016/j.oraloncology.2009.11.013
Oral (inc. head,neck & nasal)	ISPAGHULA (SYSTEMIC)					x
Ovary	LORATADINE (SYSTEMIC)					x	doi: 10.1158/1538-7445.AM2020-5582
Ovary	NIFEDIPINE (SYSTEMIC)						doi: 10.1016/j.bcp.2019.113695
Ovary	PROGESTOGEN (CONTRACEPTIVE) (SYSTEMIC)	x					doi: 10.1530/JME-14-0252
Stomach	DICLOFENAC (LOCAL)			x		x
Stomach	FINASTERIDE (SYSTEMIC)						doi: 10.1002/pds.4909
Kidney	DIGOXIN (SYSTEMIC)						doi: 10.1073/pnas.0809763105
Cervix & other gynae	TERBINAFINE (SYSTEMIC)						doi: 10.1002/ijc.11194
Uterus	ESTROGEN (HRT) (SYSTEMIC)	x					doi: 10.1007/s12672-019-0358-9
Uterus	PROGESTOGEN (CONTRACEPTIVE) (SYSTEMIC)	x					doi: 10.1016/S1470-2045(15)00212-0
Larynx	DICLOFENAC (SYSTEMIC)					x (pre Jan 2015)	doi: 10.18632/oncotarget.21524
Larynx	DOXAZOSIN (SYSTEMIC)						doi: 10.18632/oncotarget.2064
Larynx	TERBINAFINE (SYSTEMIC)						doi: 10.1002/mc.20800

## Sheet: increased risk
cancer	medicine	Known association	Possible unmeasured or residual confounding/reverse casuality	Local	Vitamins/minerals	OTC	Sample preclinical or epidemiological publications
Breast	BISOPROLOL (SYSTEMIC)						doi: 10.1007/s40119-015-0035-1
Breast	ESTROGEN (HRT) (SYSTEMIC)	x					doi: 10.1136/bmj.m3873
Breast	METRONIDAZOLE (LOCAL)			x		x	doi: 10.2174/1389200219666180329124130
Breast	PROGESTOGEN (HRT) (SYSTEMIC)	x					doi: 10.1136/bmj.m3873
Lung	AMITRIPTYLINE (SYSTEMIC)						doi: 10.1007/s10552-007-9045-1
Lung	AMOXICILLIN (SYSTEMIC)		x (chest infection)				doi: 0.1158/1055-9965.EPI-07-2817
Lung	AZATHIOPRINE (SYSTEMIC)						doi: 10.1002/art.1780170114
Lung	CIMETIDINE (SYSTEMIC)		x (cough/reflux)				doi: 10.1136/gut.30.11.1558
Lung	CLARITHROMYCIN (SYSTEMIC)		x (chest infection)				doi: 10.3332/ecancer.2015.513
Lung	CODEINE (SYSTEMIC)		x (pain relief)			x
Lung	DIAZEPAM (SYSTEMIC)						doi: 10.1097/MD.0000000000000483; doi: 10.1016/0306-9877(81)90027-X
Lung	DIHYDROCODEINE (SYSTEMIC)		x (pain relief)
Lung	FLUTICASONE (LOCAL)		x (other pulmonary disease possible/undiagnosed/mild COPD)	x			doi: 10.1016/j.rmed.2012.12.002; doi: 10.1007/s10552-009-9375-2
Lung	FOLIC ACID (SYSTEMIC)				x	x	doi: 10.1002/ijc.30094; doi: 10.1016/S0140-6736(12)62001-7
Lung	IPRATROPIUM (LOCAL)		x (other pulmonary disease possible/undiagnosed/mild COPD)	x			doi: 10.1007/s10552-009-9375-2
Lung	NITRAZEPAM (SYSTEMIC)						doi: 10.1097/MD.0000000000000483
Lung	NYSTATIN (SYSTEMIC)
Lung	PARACETAMOL (SYSTEMIC)		x (pain relief)			x	doi: 10.1002/ijc.1581
Lung	PHENOXYMETHYLPENICILLIN (SYSTEMIC)		x (chest infection)				doi: 10.1158/1055-9965.EPI-07-2817
Lung	QUININE (SYSTEMIC)						doi: 10.1002/ijc.25707
Lung	SALBUTAMOL (LOCAL)		x (other pulmonary disease possible/undiagnosed/mild COPD)	x			doi: 10.1016/j.rmed.2012.12.002
Lung	SALMETEROL (LOCAL)		x (other pulmonary disease possible/undiagnosed/mild COPD)	x			doi: 10.1007/s10552-009-9375-2
Lung	TEMAZEPAM (SYSTEMIC)						doi: 10.1136/bmjopen-2012-000850
Lung	TIOTROPIUM (LOCAL)		x (other pulmonary disease possible/undiagnosed/mild COPD)	x			doi: 10.1056/NEJMoa0805800
Lung	VITAMIN D (LOCAL)			x	x	x	doi: 10.1097/MD.0000000000008613
Colorectal	ALLOPURINOL (SYSTEMIC)						doi:10.1097/RHU.0000000000000893
Colorectal	AMINOPHYLLINE (SYSTEMIC)						doi: 10.3892/ol.2018.8220
Colorectal	BISACODYL (SYSTEMIC)		x (constipation)				doi: 10.1038/ajg.2014.233
Colorectal	DIPYRIDAMOLE (SYSTEMIC)
Colorectal	MESALAZINE (SYSTEMIC)		x (residual confounding/mild ulcerative cholitis or chrons disease)				doi: 10.1155/2012/980458
Colorectal	PERINDOPRIL (SYSTEMIC)						doi: 10.1136/bmj.e2697
Colorectal	PHENYTOIN (SYSTEMIC)
Colorectal	PREDNISOLONE (LOCAL)			x
Colorectal	TIOTROPIUM (LOCAL)		x (other pulmonary disease possible/undiagnosed/mild COPD)	x			doi: 10.1186/s12890-020-01194-8
Prostate	ALFUZOSIN (SYSTEMIC)		x (benign prostatic hyperplasia)				doi: 10.1038/sj.bjc.6605188
Prostate	ATORVASTATIN (SYSTEMIC)						doi: 10.1038/nrurol.2016.199
Prostate	CERIVASTATIN (SYSTEMIC)						doi: 10.1038/nrurol.2016.199
Prostate	CLIOQUINOL (LOCAL)			x
Bladder	AMOXICILLIN (SYSTEMIC)		x (urinary tract infection)				doi: 10.3390/ijerph16030390
Bladder	CEFALEXIN (SYSTEMIC)		x (urinary tract infection)				doi: 10.3390/ijerph16030390
Bladder	CELECOXIB (SYSTEMIC)						PMID: 26622316
Bladder	CIPROFLOXACIN (SYSTEMIC)		x (urinary tract infection)				doi: 10.3390/ijerph16030390
Bladder	DEXAMETHASONE (LOCAL)			x			doi: 10.1158/1535-7163.MCT-12-0621
Bladder	NICOTINE (SYSTEMIC)		x (smoking:possible residual confounding due to lack of detailed smoking data)				doi: 10.1016/j.jecm.2011.10.001
Bladder	PHENOXYMETHYLPENICILLIN (SYSTEMIC)						doi: 10.1002/ijc.32842
Bladder	QUININE (SYSTEMIC)
Bladder	RANITIDINE (SYSTEMIC)						doi: 10.1158/1055-9965.epi-03-0174
Bladder	TRIMETHOPRIM (SYSTEMIC)		x (urinary tract infection)				doi: 10.3390/ijerph16030390
Malignant melanoma	CHLORAMPHENICOL (LOCAL)			x
Malignant melanoma	CLOPIDOGREL (SYSTEMIC)						doi: 10.1371/journal.pone.0188740
Malignant melanoma	FLUCLOXACILLIN (SYSTEMIC)
Oesophagus	ALGINIC ACID (SYSTEMIC)		x (reflux)				doi: 10.1001/jama.287.15.1972
Oesophagus	AZATHIOPRINE (SYSTEMIC)						ISSN - 2249-7730
Oesophagus	BECLOMETASONE (LOCAL)			x			doi: 10.1002/ijc.31293
Oesophagus	CISAPRIDE (SYSTEMIC)		x (reflux)				doi: 10.1001/jama.287.15.1972
Oesophagus	GRAMICIDIN (LOCAL)			x
Oesophagus	IPRATROPIUM (LOCAL)		x (smoking:possible residual confounding due to lack of detailed smoking data)	x			doi: 10.1016/j.cgh.2007.05.022
Oesophagus	LANSOPRAZOLE (SYSTEMIC)		x (reflux)				doi: 10.1001/jama.287.15.1972
Oesophagus	NICOTINE (SYSTEMIC)		x (smoking:possible residual confounding due to lack of detailed smoking data)				doi: 10.1080/01635580701883011
Oesophagus	NYSTATIN (LOCAL)			x
Oesophagus	NYSTATIN (SYSTEMIC)
Oesophagus	OMEPRAZOLE (SYSTEMIC)		x (reflux)				doi: 10.1001/jama.287.15.1972
Oesophagus	PREDNISOLONE (SYSTEMIC)						doi: 10.1097/00001648-200203000-00027
Oesophagus	RISEDRONATE SODIUM (SYSTEMIC)						doi: 10.1136/bmj.c4444
Oesophagus	TRIAMCINOLONE (LOCAL)			x
Oesophagus	VITAMIN B (SYSTEMIC)				x	x	doi: 10.2147/CMAR.S168413
Oesophagus	WARFARIN (SYSTEMIC)
Non_Hodgkin lymphoma	AMOXICILLIN (SYSTEMIC)						doi: 10.1038/sj.bjc.6604127/; doi: 0.1002/ijc.27626
Non_Hodgkin lymphoma	AZATHIOPRINE (SYSTEMIC)						doi: 10.1136/gut.47.4.514
Non_Hodgkin lymphoma	BETAMETHASONE (LOCAL)			x
Non_Hodgkin lymphoma	CHLORHEXIDINE (LOCAL)			x
Non_Hodgkin lymphoma	CLARITHROMYCIN (SYSTEMIC)		x (h pylori)				doi: 10.1007/PL00022770
Non_Hodgkin lymphoma	CLOBETASOL (LOCAL)			x			doi: 10.1016/j.jaci.2009.02.028
Non_Hodgkin lymphoma	ERYTHROMYCIN (SYSTEMIC)						doi: 10.1038/sj.bjc.6604127/; doi: 0.1002/ijc.27626
Non_Hodgkin lymphoma	GABAPENTIN (SYSTEMIC)						doi: 10.1002/pds.2266; PMID: 16705202
Non_Hodgkin lymphoma	HYDROXYZINE (SYSTEMIC)
Non_Hodgkin lymphoma	METHOTREXATE (SYSTEMIC)
Non_Hodgkin lymphoma	PHENOXYMETHYLPENICILLIN (SYSTEMIC)						doi: 10.1038/sj.bjc.6604127/; doi: 0.1002/ijc.27626
Non_Hodgkin lymphoma	PREDNISOLONE (SYSTEMIC)						doi: 10.1136/ard.2005.036459
Non_Hodgkin lymphoma	PROCHLORPERAZINE (SYSTEMIC)
Leukaemia	ALLOPURINOL (SYSTEMIC)
Leukaemia	AMOXICILLIN (SYSTEMIC)
Leukaemia	METOCLOPRAMIDE (SYSTEMIC)
Leukaemia	OXYBUTYNIN (SYSTEMIC)
Leukaemia	OXYTETRACYCLINE (SYSTEMIC)
Leukaemia	PARACETAMOL (SYSTEMIC)					x	doi: 10.1158/1055-9965.EPI-11-0709
Leukaemia	TRIMETHOPRIM (SYSTEMIC)
Oral (inc. head,neck & nasal)	BETAMETHASONE (LOCAL)			x
Oral (inc. head,neck & nasal)	CLOBETASONE (LOCAL)		x (oral lesions)	x			doi: 10.1002/14651858.CD001168.pub2; doi: 10.1002/14651858.CD008092.pub2
Oral (inc. head,neck & nasal)	CODEINE (SYSTEMIC)		x (pain relief)			x
Oral (inc. head,neck & nasal)	FLUCLOXACILLIN (SYSTEMIC)
Oral (inc. head,neck & nasal)	FOLIC ACID (SYSTEMIC)				x	x	doi: 10.1093/annonc/mdg448; doi: 10.1002/ijc.30094
Oral (inc. head,neck & nasal)	HYDROCHLOROTHIAZIDE (SYSTEMIC)	x					doi: 10.1007/s10552-009-9375-2; doi: 10.1001/archinternmed.2012.2754
Oral (inc. head,neck & nasal)	HYDROCORTISONE (LOCAL)			x
Oral (inc. head,neck & nasal)	NYSTATIN (SYSTEMIC)
Oral (inc. head,neck & nasal)	VITAMIN A (SYSTEMIC)				x	x	doi: 10.4103/1119-3077.94093
Oral (inc. head,neck & nasal)	VITAMIN B (SYSTEMIC)				x	x	doi: 10.1038/sj.bdj.2010.1099
Oral (inc. head,neck & nasal)	VITAMIN C (SYSTEMIC)				x	x	doi: 10.1002/ijc.29388
Oral (inc. head,neck & nasal)	VITAMIN D (SYSTEMIC)				x	x	doi: 10.5114/wo.2017.68623
Ovary	CYCLOPENTHIAZIDE (SYSTEMIC)						doi:10.1002/ijc.3006
Ovary	PHENYTOIN (SYSTEMIC)
Ovary	RABEPRAZOLE (SYSTEMIC)
Ovary	VITAMIN D (LOCAL)			x	x	x
Stomach	CHLORPHENAMINE (SYSTEMIC)
Stomach	CIMETIDINE (SYSTEMIC)		x (reflux)				PMID: 6788122
Stomach	CLARITHROMYCIN (SYSTEMIC)		x (h pylori)				doi: 10.1056/NEJMoa1909666
Stomach	CODEINE (SYSTEMIC)		x (pain relief)			x
Stomach	DIGOXIN (SYSTEMIC)						doi: 10.18632/oncotarget.16151
Stomach	NICOTINATES (LOCAL)			x
Stomach	VITAMIN B (SYSTEMIC)		x (pernicious anaemia)		x	x	doi: 10.1002/ijc.3080
Kidney	AMOXICILLIN (SYSTEMIC)		x (kidney infection)				doi: 10.3390/ijerph16030390
Kidney	HYDROCHLOROTHIAZIDE (SYSTEMIC)		x (hypertension)				doi: 10.1007/BF01804982; doi: 10.1111/j.1523-1755.2005.67190.x
Kidney	NYSTATIN (LOCAL)			x
Kidney	PERINDOPRIL (SYSTEMIC)		x (hypertension)				doi: 10.3892/ol.2017.6826
Cervix & other gynae	CIMETIDINE (SYSTEMIC)						doi: 10.3332/ecancer.2014.485
Cervix & other gynae	DIHYDROCODEINE (SYSTEMIC)
Cervix & other gynae	RANITIDINE (SYSTEMIC)
Pancreas	AMOXICILLIN (SYSTEMIC)
Pancreas	BETAMETHASONE (LOCAL)			x
Pancreas	CLOPIDOGREL (SYSTEMIC)						doi: 10.1371/journal.pone.0188740; 10.1016/j.ijcard.2014.09.042
Pancreas	HYDROCHLOROTHIAZIDE (SYSTEMIC)						doi: 10.3390/jcm7080197
Pancreas	LORAZEPAM (SYSTEMIC)						doi: 10.1158/1538-7445.PANCA20-PO-047
Pancreas	METHOTREXATE (SYSTEMIC)
Pancreas	METOCLOPRAMIDE (SYSTEMIC)
Pancreas	NICOTINE (SYSTEMIC)		x (smoking)				doi: 10.1016/j.pan.2012.06.002
Pancreas	QUININE (SYSTEMIC)						doi: 10.1186/s12944-018-0697-5
Uterus	ATENOLOL (SYSTEMIC)						doi: 10.1158/1055-9965.EPI-08-0936
Uterus	BENDROFLUMETHIAZIDE (SYSTEMIC)						doi: 10.1158/1055-9965.EPI-08-0936
Uterus	BISMUTH (LOCAL)			x
Uterus	BISOPROLOL (SYSTEMIC)						doi: 10.1158/1055-9965.EPI-08-0936
Uterus	CHLORTALIDONE (SYSTEMIC)						doi: 10.1158/1055-9965.EPI-08-0936
Uterus	DEXTROPROPOXYPHENE (SYSTEMIC)
Uterus	DOXAZOSIN (SYSTEMIC)		x (hypertension)				doi: 10.1158/1055-9965.EPI-08-0936; doi: 0.18632/oncotarget.2064
Uterus	ENALAPRIL (SYSTEMIC)		x (hypertension)				doi: 10.1158/1055-9965.EPI-08-0936; doi: 10.1038/srep44808
Uterus	IBUPROFEN (LOCAL)			x		x
Uterus	LOPERAMIDE (SYSTEMIC)
Uterus	LOSARTAN POTASSIUM (SYSTEMIC)		x (diabetes)				doi: 10.1007/s10552-009-9375-2
Uterus	MEFENAMIC ACID (SYSTEMIC)		x (uterine bleeding)				PMID: 17525454
Uterus	PERU BALSAM (LOCAL)			x
Uterus	SALICYLIC ACID (LOCAL)			x
Uterus	TRANEXAMIC ACID (SYSTEMIC)		x (vaginal bleeding)				doi: 10.1002/14651858.CD011000.pub2
Brain and CNS	CARBAMAZEPINE (SYSTEMIC)		x (seizure)				doi: 10.1093/brain/awh363
Brain and CNS	ZINC OXIDE (LOCAL)			x
Larynx	BENZYDAMINE (LOCAL)			x
Larynx	CIMETIDINE (SYSTEMIC)		x (reflux)				doi: 10.1001/jama.287.15.1972; doi: 10.3332/ecancer.2014.485 anticancer
Larynx	DEXTROPROPOXYPHENE (SYSTEMIC)
Larynx	PARACETAMOL (SYSTEMIC)					x	doi: 10.18632/oncotarget.21524
Larynx	VITAMIN B (SYSTEMIC)				x	x	doi: 10.1001/archotol.134.12.1328
Multiple myeloma	AMOXICILLIN (SYSTEMIC)
Multiple myeloma	CHLORTALIDONE (SYSTEMIC)
Multiple myeloma	CIPROFLOXACIN (SYSTEMIC)
Multiple myeloma	CLIOQUINOL (LOCAL)			x
Multiple myeloma	MOMETASONE (LOCAL)			x
Multiple myeloma	PARACETAMOL (SYSTEMIC)						doi: 10.1016/j.leukres.2006.07.027
Liver	FUROSEMIDE (SYSTEMIC)		x (liver disease)
Liver	MOMETASONE (LOCAL)			x
Liver	PRAVASTATIN (SYSTEMIC)						doi: 10.1093/jnci/djv009
Thyroid	CLARITHROMYCIN (SYSTEMIC)						doi: 10.3332/ecancer.2015.513
Thyroid	FLUCLOXACILLIN (SYSTEMIC)
Thyroid	FOLIC ACID (SYSTEMIC)				x	x	doi: 10.1007/s13668-018-0237-y
Thyroid	GABAPENTIN (SYSTEMIC)						doi: 10.4103/2279-042X.185717
Thyroid	LEVOTHYROXINE (SYSTEMIC)		x (thyroid hormone)				doi: 0.1016/j.canep.2020.101707
Thyroid	MEFENAMIC ACID (SYSTEMIC)
Thyroid	PROGESTOGEN (HRT) (SYSTEMIC)						doi: 10.1002/ijc.11083
Anal	BISOPROLOL (SYSTEMIC)						doi: 10.1002/cncr.26727
Anal	CLONIDINE (SYSTEMIC)		x (fecal incontinence)
Anal	DOXAZOSIN (SYSTEMIC)						doi: 10.18632/oncotarget.2064
Anal	NICOTINE (SYSTEMIC)		x (smoking:possible residual confounding due to lack of detailed smoking data)				doi: 10.1016/j.cdp.2008.04.004
Anal	THEOPHYLLINE (SYSTEMIC)
